# Supplementary material for: Impact of Coronavirus Disease 2019 on Unresectable Hepatocellular Carcinoma Treated with Atezolizumab/Bevacizumab
Source: J Clin Med. 2024 Feb 27;13(5):1335. doi: 10.3390/jcm13051335 (PMC10931976; doi:10.3390/jcm13051335)
Supplement: Supplementary file 1 [file jcm-13-01335-s001.zip]

Archive with 2 entries (2 files):
- jcm-2871929-supplementary.pdf
- Supplementary figure_.pptx
